# Supplementary material for: Characterization of a New Temperate Escherichia coli Phage vB_EcoP_ZX5 and Its Regulatory Protein
Source: Pathogens. 2022 Nov 30;11(12):1445. doi: 10.3390/pathogens11121445 (PMC9782041; doi:10.3390/pathogens11121445)
Supplement: Supplementary file 1 [file pathogens-11-01445-s001.zip]

Archive with 1 entries (1 files):
- pathogens-1997316-supplementary.pdf
